# Supplementary material for: Effectiveness of traditional band and loop space maintainer vs 3D-printed space maintainer following the loss of primary teeth: a randomized clinical trial
Source: Sci Rep. 2024 Jun 18;14:14081. doi: 10.1038/s41598-024-61743-7 (PMC11189383; doi:10.1038/s41598-024-61743-7)
Supplement: Supplementary file 1 — Supplementary Information 1. [file 41598_2024_61743_MOESM1_ESM.xlsx]

## Sheet: Sheet1
S. No	Months	Outcome	Outcome S = 1 NS = 0	Group C-BLSM = 1 3D-BLSM = 2	Months	Outcome	Outcome	Baseline	3 months	6 months	9 months
1	12	S	1	1	12	S	1	1	1	1	1
2	12	S	1	1	12	S	1	1	1	1	1
3	12	S	1	1	12	S	1	1	1	1	1
4	3	NS	0	1	12	S	1	1	0	0	0
5	12	S	1	1	12	S	1	1	1	1	1
6	6	NS	0	1	12	S	1	1	1	0	0
7	12	S	1	1	12	S	1	1	1	1	1
8	12	S	1	1	12	S	1	1	1	1	1
9	12	S	1	1	12	S	1	1	1	1	1
10	3	NS	0	1	3	NS	0	1	0	0	0
11	3	NS	0	1	12	S	1	1	0	0	0
12	3	NS	0	1	3	NS	0	1	0	0	0
13	6	NS	0	1	12	S	1	1	1	0	0
14	9	NS	0	1	9	NS	0	1	1	1	0
15	3	NS	0	1	12	S	1	1	0	0	0
16	3	NS	0	1	12	S	1	1	0	0	0
17	3	NS	0	1	12	S	1	1	0	0	0
18	12	S	1	1	12	S	1	1	1	1	1
19	6	NS	0	1	12	S	1	1	1	0	0
20	12	S	1	1	12	S	1	1	1	1	1
21	12	S	1	1	12	S	1	1	1	1	1
22	12	S	1	1	12	S	1	1	1	1	1
23	3	NS	0	1	12	S	1	1	0	0	0
24	3	NS	0	1	3	NS	0	1	0	0	0
25	12	S	1	1	12	S	1	1	1	1	1
26	3	NS	0	1	3	NS	0	1	0	0	0
27	12	S	1	1	12	S	1	1	1	1	1
28	6	NS	0	1	9	NS	0	1	1	0	0
29	12	S	1	1	12	S	1	1	1	1	1
30	9	S	1	1	12	S	1	1	1	1	1
31	9	S	1	1	6	NS	0	1	1	1	1
32	12	S	1	2				1	1	1	1
33	12	S	1	2				1	1	1	1
34	12	S	1	2				1	1	1	1
35	12	S	1	2				1	1	1	1
36	12	S	1	2				1	1	1	1
37	12	S	1	2				1	1	1	1
38	12	S	1	2				1	1	1	1
39	12	S	1	2				1	1	1	1
40	12	S	1	2				1	1	1	1
41	3	NS	0	2				1	0	0	0
42	12	S	1	2				1	1	1	1
43	3	NS	0	2				1	0	0	0
44	12	S	1	2				1	1	1	1
45	9	NS	0	2				1	1	1	0
46	12	S	1	2				1	1	1	1
47	12	S	1	2				1	1	1	1
48	12	S	1	2				1	1	1	1
49	12	S	1	2				1	1	1	1
50	12	S	1	2				1	1	1	1
51	12	S	1	2				1	1	1	1
52	12	S	1	2				1	1	1	1
53	12	S	1	2				1	1	1	1
54	12	S	1	2				1	1	1	1
55	3	NS	0	2				1	0	0	0
56	12	S	1	2				1	1	1	1
57	3	NS	0	2				1	0	0	0
58	12	S	1	2				1	1	1	1
59	9	NS	0	2				1	1	1	0
60	12	S	1	2				1	1	1	1
61	12	S	1	2				1	1	1	1
62	6	NS	0	2				1	1	0	0

## Sheet: Survival
C-BLSM								3D-BLSM
Sample	Baseline	3 months	6 months	9 months	Months	Outcome		Sample	Baseline	3 months	6 months	9 months	Months	Outcome
1	1	1	1	1	12	S		1	1	1	1	1	12	S
2	1	1	1	1	12	S		2	1	1	1	1	12	S
3	1	1	1	1	12	S		3	1	1	1	1	12	S
4	1	0	0	0	3	NS		4	1	1	1	1	12	S
5	1	1	1	1	12	S		5	1	1	1	1	12	S
6	1	1	0	0	6	NS		6	1	1	1	1	12	S
7	1	1	1	1	12	S		7	1	1	1	1	12	S
8	1	1	1	1	12	S		8	1	1	1	1	12	S
9	1	1	1	1	12	S		9	1	1	1	1	12	S
10	1	0	0	0	3	NS		10	1	0	0	0	3	NS
11	1	0	0	0	3	NS		11	1	1	1	1	12	S
12	1	0	0	0	3	NS		12	1	0	0	0	3	NS
13	1	1	0	0	6	NS		13	1	1	1	1	12	S
14	1	1	1	0	9	NS		14	1	1	1	0	9	NS
15	1	0	0	0	3	NS		15	1	1	1	1	12	S
16	1	0	0	0	3	NS		16	1	1	1	1	12	S
17	1	0	0	0	3	NS		17	1	1	1	1	12	S
18	1	1	1	1	12	S		18	1	1	1	1	12	S
19	1	1	0	0	6	NS		19	1	1	1	1	12	S
20	1	1	1	1	12	S		20	1	1	1	1	12	S
21	1	1	1	1	12	S		21	1	1	1	1	12	S
22	1	1	1	1	12	S		22	1	1	1	1	12	S
23	1	0	0	0	3	NS		23	1	1	1	1	12	S
24	1	0	0	0	3	NS		24	1	0	0	0	3	NS
25	1	1	1	1	12	S		25	1	1	1	1	12	S
26	1	0	0	0	3	NS		26	1	0	0	0	3	NS
27	1	1	1	1	12	S		27	1	1	1	1	12	S
28	1	1	0	0	6	NS		28	1	1	1	0	9	NS
29	1	1	1	1	12	S		29	1	1	1	1	12	S
30	1	1	1	1	9	S		30	1	1	1	1	12	S
31	1	1	1	1	9	S		31	1	1	0	0	6	NS

## Sheet: Gingival Health SCORES
	C-BLSM							3D-BLSM
Sample	Baseline	3 months	6 months	9 months			Sample	Baseline	3 months	6 months	9 months
1	1	1	1	2			1	1	1	1	2
2	0	1	2	2			2	0	0	1	2
3	0	1	1	2			3	0	0	1	2
4	1	1	1	2			4	1	1	1	1
5	0	1	1	1			5	0	0	1	1
6	0	0	1	2			6	0	0	1	2
7	0	1	2	2			7	0	1	1	1
8	1	0	1	1			8	0	0	1	1
9	1	2	1	2			9	1	1	1	2
10	0	2	1	1			10	0	2	2	1
11	1	2	1	2			11	0	1	1	2
12	0	1	1	2			12	0	1	1	1
13	1	1	1	2			13	1	1	1	1
14	0	1	2	1			14	0	1	2	1
15	1	1	1	0			15	1	1	1	0
16	1	1	1	2			16	0	1	1	1
17	0	1	1	1			17	0	0	1	1
18	0	0	1	2			18	1	1	1	2
19	0	1	2	2			19	0	2	2	1
20	1	0	1	1			20	0	1	1	2
21	1	2	1	2			21	0	1	1	1
22	0	2	1	1			22	1	1	1	1
23	1	2	1	2			23	0	1	2	1
24	0	1	1	2			24	1	1	1	0
25	1	1	1	2			25	0	1	1	1
26	0	1	2	1			26	0	0	1	1
27	1	1	1	0			27	1	1	1	2
28	1	1	1	2			28	0	2	2	1
29	0	1	1	1			29	0	1	1	1
30	0	0	1	2			30	0	0	1	1
31	0	1	2	1			31	0	2	2	1

## Sheet: Liekart Scale
	C-BLSM							3D-BLSM
Sample	0	3 months	6 months	9 months			Sample	0	3 months	6 months	9 months
1	5	5	4	3			1	5	5	3	3
2	5	4	3	4			2	5	5	4	4
3	5	4	4	4			3	5	3	4	4
4	4	5	5	5			4	5	4	4	4
5	3	3	2	4			5	4	4	1	2
6	2	3	2	4			6	5	4	3	4
7	1	2	1	3			7	2	1	1	1
8	5	5	3	4			8	1	4	4	4
9	5	5	3	4			9	1	5	4	4
10	4	4	3	5			10	5	5	5	5
11	2	3	1	3			11	3	4	3	3
12	5	5	3	3			12	4	5	4	4
13	1	2	1	3			13	4	3	4	4
14	5	2	1	3			14	4	3	4	5
15	5	3	2	3			15	4	2	4	5
16	1	2	1	3			16	2	1	1	1
17	5	5	3	4			17	1	4	4	4
18	5	5	3	4			18	1	5	4	4
19	4	4	3	5			19	5	5	5	5
20	2	3	1	3			20	3	4	3	3
21	5	5	3	3			21	4	3	4	5
22	5	2	1	3			22	4	2	4	5
23	5	3	2	3			23	2	1	1	1
24	1	2	1	3			24	1	4	4	4
25	5	5	3	4			25	1	5	4	4
26	5	5	3	4			26	1	5	4	4
27	2	3	2	4			27	5	5	5	5
28	1	2	1	3			28	3	4	3	3
29	5	5	3	4			29	4	3	4	5
30	5	5	3	4			30	4	2	4	5
31	4	4	3	5			31	2	1	1	1
